# Supplementary material for: Molecular and Genetic Biomarkers in Prostate Cancer Active Surveillance: Recent Developments and Future Perspectives
Source: Genes (Basel). 2026 Jan 6;17(1):71. doi: 10.3390/genes17010071 (PMC12840713; doi:10.3390/genes17010071)
Supplement: Supplementary file 1 [file genes-17-00071-s001.zip]

Archive with 1 entries (1 files):
- genes-4067403-supplementary.pdf
